# Supplementary material for: U-Net Architecture for Prostate Segmentation: The Impact of Loss Function on System Performance
Source: Bioengineering (Basel). 2023 Mar 26;10(4):412. doi: 10.3390/bioengineering10040412 (PMC10135670; doi:10.3390/bioengineering10040412)
Supplement: Supplementary file 1 [file bioengineering-10-00412-s001.zip]

Archive with 1 entries (1 files):
- bioengineering-2233845-supplementary.pdf
